# Supplementary material for: Decreased BDNF and TrkB mRNA expression in multiple cortical areas of patients with schizophrenia and mood disorders
Source: Transl Psychiatry. 2014 May 6;4(5):e389–. doi: 10.1038/tp.2014.26 (PMC4035720; doi:10.1038/tp.2014.26)
Supplement: Supplementary Table 1 [file tp201426x2.xls]

## Sheet: Sheet1
Table S1. BDNF and TrkB-TK+ mRNA Levels Correlated with Continuous Descriptive Variables
			pH	pH	PMI	PMI	Age	Age	RIN	RIN	Storage	Storage	Neuroleptic	Neuroleptic
Marker	Region	Layer	r(x,y)	p-value	r(x,y)	p-value	r(x,y)	p-value	r(x,y)	p-value	r(x,y)	p-value	r(x,y)	p-value
BDNF	PFC	LI	0.2	0.15	-0.12	0.4	0.16	0.24	0.14	0.3	-0.13	0.34	-0.2	0.19
	PFC	LII	0.34	0.01	-0.3	0.03	-0.06	0.66	0.44	0.0007	0.08	0.57	-0.21	0.17
	PFC	LIII	0.38	0.004	-0.14	0.29	-0.11	0.43	0.45	0.0006	0.12	0.36	-0.19	0.21
	PFC	LIV	0.34	0.01	-0.15	0.27	-0.13	0.36	0.43	0.001	0.005	0.97	-0.23	0.14
	PFC	LV	0.37	0.005	-0.16	0.24	0.03	0.83	0.33	0.02	-0.04	0.77	-0.28	0.06
	PFC	LVIa	0.37	0.006	-0.23	0.09	-0.08	0.54	0.39	0.003	0.04	0.76	-0.14	0.38
	PFC	LVIb	0.3	0.02	-0.11	0.41	-0.004	0.98	0.26	0.049	-0.08	0.55	-0.08	0.6
	OFC	LI	-0.11	0.44	0.06	0.64	0.005	0.97	-0.08	0.56	0.06	0.67	0.04	0.8
	OFC	LII	-0.16	0.23	0.07	0.58	0.07	0.59	-0.01	0.95	0.15	0.27	-0.09	0.58
	OFC	LIII	-0.06	0.69	0.18	0.2	0.04	0.77	-0.1	0.48	0.09	0.49	0.06	0.71
	OFC	LIV	-0.06	0.64	0.24	0.08	-0.03	0.85	-0.08	0.56	0.12	0.36	0.05	0.76
	OFC	LV	-0.06	0.65	0.26	0.05	0.03	0.84	-0.12	0.39	0.09	0.49	0.08	0.59
	OFC	LVI	0.07	0.62	0.15	0.26	0.04	0.78	0.12	0.37	-0.01	0.95	0.06	0.71
	ACC	LI	-0.14	0.31	0.06	0.66	0.14	0.31	-0.03	0.84	-0.13	0.33	-0.26	0.08
	ACC	LII	-0.007	0.96	0.05	0.72	0.04	0.8	0.14	0.29	-0.09	0.48	-0.19	0.21
	ACC	LIII	0.03	0.81	0.12	0.38	0.04	0.75	0.04	0.77	-0.12	0.36	-0.26	0.08
	ACC	LVa	0.06	0.66	0.05	0.72	-0.1	0.47	0.04	0.76	-0.06	0.66	-0.33	0.03
	ACC	LVb	0.02	0.89	-0.17	0.2	0.04	0.76	-0.01	0.93	-0.15	0.26	-0.32	0.03
	ACC	LVI	0.16	0.23	-0.12	0.38	-0.09	0.51	0.13	0.35	-0.16	0.24	-0.32	0.03
	ITG	LI	-0.02	0.87	-0.14	0.32	0.003	0.98	-0.02	0.88	-0.06	0.67	-0.02	0.92
	ITG	LII	-0.01	0.93	-0.2	0.16	0.05	0.75	0.12	0.41	0.04	0.79	-0.03	0.87
	ITG	LIII	0.11	0.43	-0.06	0.68	0.07	0.6	0.2	0.15	0.12	0.4	-0.06	0.72
	ITG	LIV	0.13	0.36	-0.12	0.38	0.11	0.42	0.23	0.09	0.1	0.48	-0.07	0.64
	ITG	LV	0.18	0.19	-0.25	0.07	-0.02	0.86	0.27	0.04	-3e-05	1	-0.04	0.81
	ITG	LVIa	0.28	0.04	-0.12	0.36	0.05	0.7	0.25	0.06	-0.16	0.25	-0.07	0.65
	ITG	LVIb	0.03	0.83	-0.01	0.94	0.09	0.5	-0.03	0.86	-0.07	0.62	-0.02	0.89
	STG	LI	0.31	0.02	-0.14	0.29	-0.11	0.4	0.17	0.2	0.06	0.65	-0.12	0.44
	STG	LII	0.25	0.06	-0.2	0.14	-0.14	0.28	0.35	0.008	0.08	0.54	-0.16	0.31
	STG	LIII	0.28	0.03	-0.3	0.02	-0.1	0.47	0.33	0.01	-0.08	0.53	-0.03	0.84
	STG	LIV	0.15	0.24	-0.17	0.19	-0.05	0.72	0.33	0.01	0.06	0.64	-0.05	0.75
	STG	LV	0.23	0.08	-0.2	0.13	-0.04	0.78	0.35	0.006	-0.08	0.55	-0.01	0.95
	STG	LVI	0.27	0.04	-0.21	0.11	0.01	0.93	0.4	0.002	-0.17	0.19	-0.04	0.8
TrkB-TK+	PFC	LI	0.42	0.001	-0.32	0.02	0.03	0.85	0.41	0.002	-0.05	0.73	-0.2	0.2
	PFC	LII	0.44	0.0006	-0.38	0.003	-0.08	0.56	0.47	0.0002	0.1	0.46	-0.05	0.75
	PFC	LIII	0.44	0.0006	-0.43	0.0009	-0.01	0.97	0.48	0.0002	0.06	0.65	0.03	0.86
	PFC	LIV	0.36	0.006	-0.41	0.002	0.15	0.29	0.35	0.007	-0.03	0.85	0.09	0.58
	PFC	LV	0.45	0.0003	-0.4	0.002	0.05	0.72	0.56	4e-06	-0.01	0.94	-0.01	0.93
	PFC	LVIa	0.48	0.0002	-0.42	0.001	0.09	0.5	0.52	3e-05	-0.08	0.56	0.06	0.72
	PFC	LVIb	0.34	0.01	-0.48	0.0002	0.12	0.36	0.46	0.0004	-0.15	0.27	0.07	0.64
	OFC	LI	0.51	5e-05	-0.18	0.18	0.03	0.82	0.34	0.01	-0.03	0.83	0.19	0.23
	OFC	LII	0.53	2e-05	-0.2	0.14	-0.11	0.43	0.42	0.001	0.06	0.67	0.1	0.52
	OFC	LIII	0.55	1e-05	-0.19	0.16	0.03	0.81	0.42	0.001	0.04	0.8	0.06	0.72
	OFC	LIV	0.52	6e-05	-0.23	0.09	0.08	0.54	0.43	0.001	0.03	0.81	-0.04	0.79
	OFC	LV	0.51	8e-05	-0.22	0.11	0.02	0.89	0.44	0.0008	0.01	0.93	-0.01	0.94
	OFC	LVI	0.45	0.0004	-0.11	0.43	-0.05	0.72	0.44	0.0007	0.06	0.66	0.01	0.95
	ACC	LI	0.14	0.3	-0.19	0.16	0.09	0.53	0.32	0.02	0.0005	1	0.08	0.59
	ACC	LII	0.21	0.11	-0.3	0.02	-0.004	0.98	0.5	6e-05	0.03	0.84	0.16	0.31
	ACC	LIII	0.25	0.06	-0.31	0.02	0.06	0.67	0.49	0.0001	-0.04	0.75	0.18	0.23
	ACC	LVa	0.33	0.02	-0.36	0.007	0.16	0.23	0.39	0.003	-0.24	0.07	0.17	0.27
	ACC	LVb	0.36	0.006	-0.24	0.07	0.06	0.68	0.48	0.0001	-0.04	0.78	0.11	0.48
	ACC	LVI	0.3	0.02	-0.26	0.05	0.09	0.51	0.41	0.001	0.02	0.87	0.15	0.34
	ITG	LI	0.16	0.23	-0.1	0.48	0.06	0.65	0.31	0.02	0.07	0.61	0.05	0.76
	ITG	LII	0.3	0.02	-0.24	0.08	-0.003	0.98	0.4	0.002	-0.07	0.6	0.05	0.76
	ITG	LIII	0.43	0.19	-0.32	0.01	0.03	0.85	0.48	0.0002	-0.01	0.92	0.13	0.39
	ITG	LIV	0.4	0.002	-0.32	0.01	0.05	0.71	0.46	0.0003	-0.05	0.7	0.15	0.33
	ITG	LV	0.45	0.004	-0.31	0.02	0.02	0.87	0.58	2e-06	-0.03	0.82	0.05	0.77
	ITG	LVIa	0.4	0.002	-0.36	0.006	0.03	0.85	0.6	1e-06	-0.14	0.31	0.1	0.54
	ITG	LVIb	0.3	0.02	-0.21	0.13	-0.07	0.61	0.51	5e-05	-0.14	0.32	0.02	0.87
	STG	LI	0.22	0.11	-0.14	0.32	0.18	0.19	0.23	0.08	0.1	0.45	-0.08	0.6
	STG	LII	0.31	0.02	-0.34	0.01	0.11	0.43	0.39	0.002	-0.13	0.33	0.09	0.57
	STG	LIII	0.28	0.04	-0.32	0.01	0.11	0.42	0.42	0.001	-0.03	0.8	0.02	0.9
	STG	LIV	0.27	0.05	-0.35	0.008	0.03	0.82	0.44	0.0007	-0.09	0.5	-0.08	0.6
	STG	LV	0.25	0.07	-0.4	0.002	0.02	0.87	0.35	0.009	-0.11	0.44	-0.08	0.63
	STG	LVI	0.42	0.001	-0.41	0.002	0.05	0.73	0.37	0.005	-0.15	0.28	-0.05	0.77
