# Supplementary material for: Decreased BDNF and TrkB mRNA expression in multiple cortical areas of patients with schizophrenia and mood disorders
Source: Transl Psychiatry. 2014 May 6;4(5):e389–. doi: 10.1038/tp.2014.26 (PMC4035720; doi:10.1038/tp.2014.26)
Supplement: Supplementary Table 2 [file tp201426x3.xls]

## Sheet: Sheet1
Table S2. T-Test analysis of Non-Continuous Variables
			Hemisphere	Gender	Smoking	Suicide	Alcohol and Drug Use
Marker	Region	Layer	p-value	p-value	p-value	p-value	p-value
BDNF	Cortex	LI	0.4	0.82	0.89	0.44	0.37
	Cortex	LII	0.24	0.3	0.79	0.15	0.77
	Cortex	LIII	0.33	0.37	0.32	0.22	0.58
	Cortex	LIV	0.99	0.48	0.27	0.09	0.16
	Cortex	LV	0.29	0.48	0.97	0.34	0.5
	Cortex	LVIa	0.06	0.77	0.18	0.31	0.37
	Cortex	LVIb	0.05	0.9	0.8	0.3	0.24
	Orbitofrontal	LI	0.7	0.17	0.42	0.99	0.28
	Orbitofrontal	LII	0.68	0.82	0.72	0.3	0.25
	Orbitofrontal	LIII	0.85	0.14	0.36	0.08	0.26
	Orbitofrontal	LIV	0.76	0.1	0.23	0.09	0.63
	Orbitofrontal	LV	0.97	0.003	0.48	0.07	0.44
	Orbitofrontal	LVI	0.91	0.08	0.66	0.06	0.38
	Cingulate	LI	0.37	0.46	0.71	0.38	0.58
	Cingulate	LII	0.34	0.63	0.51	0.61	0.39
	Cingulate	LIII	0.54	0.71	0.76	0.45	0.47
	Cingulate	LVa	0.3	0.25	0.55	0.88	0.79
	Cingulate	LVb	0.54	0.81	0.18	0.83	0.95
	Cingulate	LVI	0.78	0.3	0.44	0.8	0.95
	Inferior temporal Gyrus	LI	0.78	0.95	0.23	0.24	0.14
	Inferior temporal Gyrus	LII	0.67	0.3	0.15	0.23	0.2
	Inferior temporal Gyrus	LIII	0.94	0.95	0.93	0.53	0.17
	Inferior temporal Gyrus	LIV	0.07	0.25	0.41	0.85	0.31
	Inferior temporal Gyrus	LV	0.12	0.89	0.75	0.63	0.26
	Inferior temporal Gyrus	LVIa	0.82	0.76	0.93	0.63	0.19
	Inferior temporal Gyrus	LVIb	0.9	0.23	0.49	0.78	0.02
	Superior temporal Gyrus	LI	0.1	0.61	0.28	0.21	0.35
	Superior temporal Gyrus	LII	0.03	0.52	0.2	0.16	0.2
	Superior temporal Gyrus	LIII	0.02	0.02	0.84	0.06	0.75
	Superior temporal Gyrus	LIV	0.16	0.11	0.84	0.15	0.9
	Superior temporal Gyrus	LV	0.07	0.15	0.87	0.09	0.56
	Superior temporal Gyrus	LVI	0.32	0.32	0.99	0.45	0.92
TrkB-TK+	Cortex	LI	0.04	0.31	0.98	0.95	0.5
	Cortex	LII	0.05	0.29	0.51	0.16	0.45
	Cortex	LIII	0.07	0.43	0.64	0.12	0.22
	Cortex	LIV	0.05	0.6	0.28	0.18	0.14
	Cortex	LV	0.17	0.41	0.6	0.28	0.35
	Cortex	LVIa	0.13	0.47	0.66	0.25	0.84
	Cortex	LVIb	0.12	0.34	0.92	0.82	0.44
	Orbitofrontal	LI	0.03	0.77	0.47	0.24	0.99
	Orbitofrontal	LII	0.01	0.93	0.55	0.32	0.82
	Orbitofrontal	LIII	0.03	0.65	0.22	0.88	0.62
	Orbitofrontal	LIV	0.11	0.85	0.31	0.75	0.47
	Orbitofrontal	LV	0.11	0.42	0.41	0.82	0.5
	Orbitofrontal	LVI	0.005	0.32	0.92	0.38	0.79
	Cingulate	LI	0.13	0.92	0.36	0.7	0.96
	Cingulate	LII	0.14	0.77	0.57	0.71	0.71
	Cingulate	LIII	0.11	0.86	0.36	0.55	0.68
	Cingulate	LVa	0.21	0.48	0.52	0.37	0.67
	Cingulate	LVb	0.11	0.44	0.8	0.43	0.85
	Cingulate	LVI	0.07	0.75	0.54	0.36	0.52
	Inferior temporal Gyrus	LI	0.02	0.72	0.6	0.95	0.94
	Inferior temporal Gyrus	LII	0.55	0.1	0.46	0.69	0.71
	Inferior temporal Gyrus	LIII	0.16	0.6	0.95	0.55	0.66
	Inferior temporal Gyrus	LIV	0.27	0.86	0.93	0.61	0.78
	Inferior temporal Gyrus	LV	0.4	0.9	0.39	0.47	0.66
	Inferior temporal Gyrus	LVIa	0.69	0.89	0.19	0.6	0.93
	Inferior temporal Gyrus	LVIb	0.1	0.88	0.13	0.94	0.65
	Superior temporal Gyrus	LI	0.2	0.62	0.52	0.44	0.13
	Superior temporal Gyrus	LII	0.19	0.15	0.86	0.16	0.5
	Superior temporal Gyrus	LIII	0.17	0.04	0.58	0.28	0.44
	Superior temporal Gyrus	LIV	0.27	0.25	0.37	0.48	0.71
	Superior temporal Gyrus	LV	0.23	0.11	0.21	0.21	0.43
	Superior temporal Gyrus	LVI	0.76	0.28	0.86	0.25	0.65
