# Supplementary material for: Decreased BDNF and TrkB mRNA expression in multiple cortical areas of patients with schizophrenia and mood disorders
Source: Transl Psychiatry. 2014 May 6;4(5):e389–. doi: 10.1038/tp.2014.26 (PMC4035720; doi:10.1038/tp.2014.26)
Supplement: Supplementary Table 3 [file tp201426x4.xls]

## Sheet: Sheet1
Suppl Table S3. Analysis of BDNF and TrkB-TK+ mRNA Expression
Marker	Region	Layer	p	Schizophrenia Mean ± SD	Depressed Mean ± SD	Bipolar Mean ± SD	Normal Mean ± SD
BDNF	Prefrontal Cortex	LI	0.012	0.00374	0.00688	0.00337	0.00577
	Prefrontal Cortex	LII	0.243	0.01283	0.01602	0.01339	0.02012
	Prefrontal Cortex	LIII	0.738	0.01196	0.0137	0.0117	0.01487
	Prefrontal Cortex	LIV	0.043	0.01089	0.01716	0.01489	0.01727
	Prefrontal Cortex	LV	0.012	0.00871	0.01392	0.01151	0.01467
	Prefrontal Cortex	LVIa	0.116	0.02131	0.02213	0.02451	0.02963
	Prefrontal Cortex	LVIb	0.702	0.01079	0.01168	0.01191	0.01348
	Cingulate	LI	0.251	0.00605	0.00677	0.00709	0.00747
	Cingulate	LII	0.256	0.00971	0.01149	0.01214	0.01357
	Cingulate	LIII	0.125	0.00856	0.01043	0.01058	0.01128
	Cingulate	LVa	0.221	0.00975	0.01122	0.01047	0.01194
	Cingulate	LVb	0.059	0.00939	0.01105	0.01035	0.0125
	Cingulate	LVI	0.002	0.00999	0.0113	0.01165	0.0148
	Orbitofrontal	LI	0.384	0.02143	0.01806	0.0193	0.01805
	Orbitofrontal	LII	0.814	0.0419	0.0367	0.04175	0.03801
	Orbitofrontal	LIII	0.889	0.03561	0.0329	0.03466	0.0329
	Orbitofrontal	LIV	0.694	0.04257	0.0404	0.04444	0.0385
	Orbitofrontal	LV	0.495	0.04432	0.03991	0.03957	0.03758
	Orbitofrontal	LVI	0.962	0.04676	0.04581	0.0481	0.04854
	Superior temporal Gyrus	LI	0.271	0.02848	0.02902	0.03044	0.02961
	Superior temporal Gyrus	LII	0.095	0.03546	0.04291	0.04154	0.04805
	Superior temporal Gyrus	LIII	0.113	0.03342	0.03588	0.03606	0.03949
	Superior temporal Gyrus	LIV	0.17	0.03506	0.0393	0.03792	0.04175
	Superior temporal Gyrus	LV	0.046	0.03313	0.03642	0.03561	0.03915
	Superior temporal Gyrus	LVI	0.002	0.03419	0.03673	0.03525	0.04284
	Inferior temporal Gyrus	LI	0.717	0.02204	0.02891	0.02639	0.02844
	Inferior temporal Gyrus	LII	0.114	0.03097	0.0297	0.03946	0.04569
	Inferior temporal Gyrus	LIII	0.603	0.02927	0.02942	0.03156	0.03458
	Inferior temporal Gyrus	LIV	0.206	0.03208	0.03385	0.0337	0.04097
	Inferior temporal Gyrus	LV	0.15	0.02672	0.02888	0.0301	0.03599
	Inferior temporal Gyrus	LVIa	0.002	0.04803	0.04327	0.0489	0.06576
	Inferior temporal Gyrus	LVIb	0.68	0.02668	0.02872	0.02478	0.02688
							84
TrkB-TK+	Prefrontal Cortex	LI	0.064	0.06926	0.08622	0.05991	0.07938
	Prefrontal Cortex	LII	0.803	0.14617	0.14414	0.14274	0.15329
	Prefrontal Cortex	LIII	0.209	0.1498	0.13898	0.15332	0.15918
	Prefrontal Cortex	LIV	0.361	0.14908	0.15034	0.16069	0.15652
	Prefrontal Cortex	LV	0.988	0.13666	0.13998	0.13812	0.15549
	Prefrontal Cortex	LVIa	0.748	0.12292	0.12083	0.12293	0.14118
	Prefrontal Cortex	LVIb	0.818	0.07857	0.07907	0.07337	0.08574
	Cingulate	LI	0.201	0.0585	0.05016	0.06442	0.06432
	Cingulate	LII	0.372	0.21085	0.18055	0.19803	0.23048
	Cingulate	LIII	0.535	0.20059	0.18695	0.20595	0.23329
	Cingulate	LVa	0.643	0.22788	0.25112	0.24983	0.29222
	Cingulate	LVb	0.653	0.15591	0.15603	0.1668	0.194
	Cingulate	LVI	0.736	0.10285	0.1033	0.10601	0.12468
	Orbitofrontal	LI	0.84	0.0413	0.04131	0.04314	0.04833
	Orbitofrontal	LII	0.857	0.08266	0.08729	0.08283	0.0998
	Orbitofrontal	LIII	0.912	0.08165	0.08024	0.08076	0.09732
	Orbitofrontal	LIV	0.318	0.09091	0.09319	0.10431	0.12395
	Orbitofrontal	LV	0.699	0.07297	0.07469	0.07923	0.09304
	Orbitofrontal	LVI	0.042	0.05432	0.05938	0.04535	0.0732
	Superior temporal Gyrus	LI	0.335	0.02673	0.0304	0.02442	0.02535
	Superior temporal Gyrus	LII	0.738	0.07356	0.09116	0.0826	0.09743
	Superior temporal Gyrus	LIII	0.452	0.07306	0.09253	0.07966	0.10171
	Superior temporal Gyrus	LIV	0.435	0.08602	0.10496	0.09877	0.11839
	Superior temporal Gyrus	LV	0.706	0.06033	0.06997	0.06528	0.07998
	Superior temporal Gyrus	LVI	0.568	0.03669	0.0423	0.03535	0.04772
	Inferior temporal Gyrus	LI	0.953	0.06043	0.05745	0.06071	0.06171
	Inferior temporal Gyrus	LII	0.212	0.09078	0.08718	0.0941	0.10841
	Inferior temporal Gyrus	LIII	0.15	0.10207	0.09564	0.10626	0.11967
	Inferior temporal Gyrus	LIV	0.354	0.1377	0.13047	0.142	0.15889
	Inferior temporal Gyrus	LV	0.269	0.1354	0.12869	0.13811	0.16017
	Inferior temporal Gyrus	LVIa	0.075	0.10301	0.09832	0.09995	0.12373
	Inferior temporal Gyrus	LVIb	0.814	0.06223	0.06164	0.05909	0.06513
